# Supplementary material for: Identifying the Active Sites of Heteroatom Graphene as a Conductive Membrane for the Electrochemical Filtration of Organic Contaminants
Source: Int J Mol Sci. 2022 Nov 29;23(23):14967. doi: 10.3390/ijms232314967 (PMC9739727; doi:10.3390/ijms232314967)
Supplement: Supplementary file 1 [file ijms-23-14967-s001.zip]

Archive with 1 entries (1 files):
- ijms-2059740-supplementary.pdf
